# Supplementary material for: High-Resolution Bioassay Profiling with Complemented Sensitivity and Resolution for Pancreatic Lipase Inhibitor Screening
Source: Molecules. 2022 Oct 15;27(20):6923. doi: 10.3390/molecules27206923 (PMC9607159; doi:10.3390/molecules27206923)
Supplement: Supplementary file 1 [file molecules-27-06923-s001.zip]

Archive with 1 entries (1 files):
- molecules-1968707-supplementary.pdf
